# Supplementary material for: Molecular Network Approach Reveals Rictor as a Central Target of Cardiac ProtectomiRs
Source: Int J Mol Sci. 2021 Sep 2;22(17):9539. doi: 10.3390/ijms22179539 (PMC8430799; doi:10.3390/ijms22179539)
Supplement: Supplementary file 1 [file ijms-22-09539-s001.zip]

Archive with 6 entries (6 files):
- Supplementary Figure S1_protectomir_full network.jpeg
- Supplementary Figure S2.jpg
- Supplementary Figure S3 new.jpg
- Supplementary Figure S4 new.jpg
- Supplementary Table S1_protectomir_de_targets.xlsx
- Supplementary Table S2_rat_rotectomir_network_GO analysis_2020 03 04 MA.xlsx
