# Supplementary material for: Molecular Network Approach Reveals Rictor as a Central Target of Cardiac ProtectomiRs
Source: Int J Mol Sci. 2021 Sep 2;22(17):9539. doi: 10.3390/ijms22179539 (PMC8430799; doi:10.3390/ijms22179539)
Supplement: Supplementary file 1 [file ijms-22-09539-s001.zip › Supplementary Table S1_protectomir_de_targets.xlsx]

## Sheet: protectomir_de_targets
target_entrez_id	target_symbol	degree	upreg_degree	downreg_degree	strength	abs_strength
310131	Rictor	5	5	0	5	5	rno-miR-139-5p;rno-miR-188;rno-miR-212;rno-miR-320;rno-miR-503;
116651	E2f5	3	3	0	3	3	rno-miR-1;rno-miR-181a;rno-miR-212;
171142	Ehhadh	3	3	0	3	3	rno-let-7b;rno-let-7e;rno-let-7i;
24356	Ets1	3	3	0	3	3	rno-miR-1;rno-miR-139-5p;rno-miR-208;
300756	Arih1	3	3	0	3	3	rno-let-7b;rno-let-7e;rno-let-7i;
306231	Pde12	3	3	0	3	3	rno-let-7b;rno-let-7e;rno-let-7i;
310086	Mier3	3	3	0	3	3	rno-miR-181a;rno-miR-192;rno-miR-208;
362687	Srsf7	3	3	0	3	3	rno-miR-188;rno-miR-208;rno-miR-320;
363982	Yod1	3	3	0	3	3	rno-let-7b;rno-let-7e;rno-let-7i;
58840	Mapk6	3	3	0	3	3	rno-let-7b;rno-let-7e;rno-let-7i;
64025	Cd244	3	3	0	3	3	rno-let-7b;rno-let-7e;rno-let-7i;
64827	Crisp1	3	3	0	3	3	rno-let-7b;rno-let-7e;rno-let-7i;
79243	Hsd17b2	3	3	0	3	3	rno-let-7b;rno-let-7e;rno-let-7i;
81652	Ctbs	3	3	0	3	3	rno-let-7b;rno-let-7e;rno-let-7i;
81826	Slc20a1	3	3	0	3	3	rno-let-7b;rno-let-7e;rno-let-7i;
100359823	Tmem167a	2	2	0	2	2	rno-miR-192;rno-miR-320;
100362725	Cdkl5	2	2	0	2	2	rno-miR-1;rno-miR-320;
116741	Pcdha4	2	2	0	2	2	rno-miR-181a;rno-miR-320;
116742	Pcdha13	2	2	0	2	2	rno-miR-181a;rno-miR-320;
116778	Pcdha10	2	2	0	2	2	rno-miR-181a;rno-miR-320;
116779	Pcdha12	2	2	0	2	2	rno-miR-181a;rno-miR-320;
116780	Pcdha3	2	2	0	2	2	rno-miR-181a;rno-miR-320;
117056	H3f3b	2	2	0	2	2	rno-miR-125b*;rno-miR-192;
170906	Zdhhc7	2	2	0	2	2	rno-miR-181a;rno-miR-212;
24413	Nr3c1	2	2	0	2	2	rno-miR-181a;rno-miR-328;
24482	Igf1	2	2	0	2	2	rno-miR-1;rno-miR-320;
245920	Cxcl10	2	2	0	2	2	rno-miR-181a;rno-miR-487b;
246116	Ptpn4	2	2	0	2	2	rno-miR-1;rno-miR-139-5p;
25123	Tagln	2	2	0	2	2	rno-miR-139-5p;rno-miR-320;
25469	Kcna4	2	2	0	2	2	rno-miR-181a;rno-miR-192;
25577	Ywhaq	2	2	0	2	2	rno-miR-1;rno-miR-139-5p;
261736	Cops2	2	2	0	2	2	rno-miR-1;rno-miR-320;
266631	Rbm45	2	2	0	2	2	rno-miR-181a;rno-miR-320;
286973	Elavl2	2	2	0	2	2	rno-miR-125b*;rno-miR-139-5p;
288092	Tmem39a	2	2	0	2	2	rno-miR-125b*;rno-miR-188;
288734	Chfr	2	2	0	2	2	rno-miR-139-5p;rno-miR-532-3p;
289568	RGD1311575	2	2	0	2	2	rno-miR-188;rno-miR-212;
289717	Tada2b	2	2	0	2	2	rno-miR-181a;rno-miR-320;
289994	Cnih1	2	2	0	2	2	rno-miR-188;rno-miR-212;
291609	Ndfip1	2	2	0	2	2	rno-miR-139-5p;rno-miR-335;
291610	Spry4	2	2	0	2	2	rno-miR-181a;rno-miR-320;
293056	Cpeb1	2	2	0	2	2	rno-miR-1;rno-miR-320;
293067	Zfand6	2	2	0	2	2	rno-miR-125b*;rno-miR-181a;
295105	Schip1	2	2	0	2	2	rno-miR-139-5p;rno-miR-181a;
298944	Gpr22	2	2	0	2	2	rno-miR-181a;rno-miR-192;
298992	Nova1	2	2	0	2	2	rno-miR-181a;rno-miR-212;
303946	RGD1560175	2	2	0	2	2	rno-miR-139-5p;rno-miR-532-3p;
309126	Tnpo1	2	2	0	2	2	rno-miR-139-5p;rno-miR-181a;
310261	Eif5a2	2	2	0	2	2	rno-miR-139-5p;rno-miR-212;
310760	Cttnbp2nl	2	2	0	2	2	rno-miR-1;rno-miR-181a;
310960	Usp33	2	2	0	2	2	rno-miR-1;rno-miR-181a;
314690	RGD1309995	2	2	0	2	2	rno-miR-139-5p;rno-miR-212;
314964	Phf20l1	2	2	0	2	2	rno-miR-181a;rno-miR-212;
315728	Thsd4	2	2	0	2	2	rno-miR-320;rno-miR-532-3p;
315798	Zfp280d	2	2	0	2	2	rno-miR-1;rno-miR-181a;
360797	Rabgef1	2	2	0	2	2	rno-miR-181a;rno-miR-192;
360854	Arpc5	2	2	0	2	2	rno-miR-320;rno-miR-532-3p;
360937	Tbc1d1	2	2	0	2	2	rno-miR-181a;rno-miR-328;
361859	Cdc40	2	2	0	2	2	rno-miR-181a;rno-miR-212;
361970	Trim2	2	2	0	2	2	rno-miR-1;rno-miR-181a;
362152	Hnrnpa3	2	2	0	2	2	rno-miR-1;rno-miR-320;
362691	Tmem178a	2	2	0	2	2	rno-miR-1;rno-miR-487b;
362862	Hsp90b1	2	2	0	2	2	rno-miR-1;rno-miR-181a;
363869	Ubl3	2	2	0	2	2	rno-miR-139-5p;rno-miR-181a;
365355	Rras2	2	2	0	2	2	rno-miR-188;rno-miR-212;
367252	Mgat4a	2	2	0	2	2	rno-miR-1;rno-miR-139-5p;
393085	Pcdha1	2	2	0	2	2	rno-miR-181a;rno-miR-320;
393086	Pcdha2	2	2	0	2	2	rno-miR-181a;rno-miR-320;
393087	Pcdha5	2	2	0	2	2	rno-miR-181a;rno-miR-320;
393088	Pcdha6	2	2	0	2	2	rno-miR-181a;rno-miR-320;
393089	Pcdha7	2	2	0	2	2	rno-miR-181a;rno-miR-320;
393091	Pcdhac1	2	2	0	2	2	rno-miR-181a;rno-miR-320;
393092	Pcdhac2	2	2	0	2	2	rno-miR-181a;rno-miR-320;
498533	Fam167a	2	2	0	2	2	rno-miR-139-5p;rno-miR-212;
500538	Ybx1	2	2	0	2	2	rno-let-7b;rno-let-7e;
54321	Cnn3	2	2	0	2	2	rno-miR-1;rno-miR-139-5p;
58821	Zranb2	2	2	0	2	2	rno-miR-139-5p;rno-miR-320;
60447	Clock	2	2	0	2	2	rno-miR-1;rno-miR-212;
64457	Ndrg4	2	2	0	2	2	rno-miR-139-5p;rno-miR-532-3p;
679869	Tcf7l2	2	2	0	2	2	rno-miR-181a;rno-miR-328;
680576	Tet3	2	2	0	2	2	rno-miR-139-5p;rno-miR-532-3p;
681023	Qsox2	2	2	0	2	2	rno-miR-1;rno-miR-320;
81750	Pros1	2	2	0	2	2	rno-miR-139-5p;rno-miR-335;
94188	Zfp423	2	2	0	2	2	rno-miR-125b*;rno-miR-503;
100158225	LOC100158225	1	1	0	1	1	rno-miR-139-5p;
100359595	Tbc1d32	1	1	0	1	1	rno-miR-188;
100359714	Phf6	1	1	0	1	1	rno-miR-139-5p;
100360936	Anapc16	1	1	0	1	1	rno-miR-181a;
100361114	Zfp869	1	1	0	1	1	rno-miR-181a;
100361272	Ankub1	1	1	0	1	1	rno-miR-181a;
100362216	LOC100362216	1	1	0	1	1	rno-miR-328;
100362555	Sptssb	1	1	0	1	1	rno-miR-320;
100362814	LOC100362814	1	1	0	1	1	rno-miR-181a;
100910079	LOC100910079	1	1	0	1	1	rno-miR-328;
100910349	LOC100910349	1	1	0	1	1	rno-miR-532-3p;
100911204	LOC100911204	1	1	0	1	1	rno-miR-139-5p;
100911353	LOC100911353	1	1	0	1	1	rno-miR-532-3p;
100911428	LOC100911428	1	1	0	1	1	rno-miR-1;
100911548	LOC100911548	1	1	0	1	1	rno-miR-1;
100912483	LOC100912483	1	1	0	1	1	rno-miR-1;
102549642	LOC102549642	1	1	0	1	1	rno-miR-503;
102550614	LOC102550614	1	1	0	1	1	rno-miR-532-3p;
102554962	LOC102554962	1	1	0	1	1	rno-miR-192;
113976	Acsl4	1	1	0	1	1	rno-miR-181a;
114089	Inpp5e	1	1	0	1	1	rno-miR-181a;
114116	Cdc42bpa	1	1	0	1	1	rno-miR-181a;
114122	Vcan	1	1	0	1	1	rno-miR-181a;
114244	Hcn2	1	1	0	1	1	rno-miR-1;
114483	Cdk6	1	1	0	1	1	rno-miR-320;
114499	Hdgf	1	1	0	1	1	rno-miR-532-3p;
114502	Pax3	1	1	0	1	1	rno-miR-1;
114508	Fbp2	1	1	0	1	1	rno-miR-181a;
114519	Nfil3	1	1	0	1	1	rno-miR-335;
114521	Tdg	1	1	0	1	1	rno-miR-320;
116478	Kidins220	1	1	0	1	1	rno-miR-192;
116597	Opcml	1	1	0	1	1	rno-miR-212;
116631	Nat1	1	1	0	1	1	rno-miR-208;
116655	Hnrnpm	1	1	0	1	1	rno-miR-212;
116658	Cntn4	1	1	0	1	1	rno-miR-181a;
116744	Lpar1	1	1	0	1	1	rno-miR-188;
117041	Nln	1	1	0	1	1	rno-miR-181a;
117045	Eif4e	1	1	0	1	1	rno-miR-1;
117180	Csde1	1	1	0	1	1	rno-miR-212;
117259	Tra2b	1	1	0	1	1	rno-miR-1;
117280	Hnrnpu	1	1	0	1	1	rno-miR-1;
117536	Nsmf	1	1	0	1	1	rno-miR-487b;
117557	Tpm3	1	1	0	1	1	rno-miR-1;
117596	Atp6v1b2	1	1	0	1	1	rno-miR-532-3p;
140587	Sox5	1	1	0	1	1	rno-miR-212;
140592	Ppfia4	1	1	0	1	1	rno-miR-532-3p;
140661	Rplp1	1	1	0	1	1	rno-miR-1;
140667	Ap3m2	1	1	0	1	1	rno-miR-192;
140910	Sc4mol	1	1	0	1	1	rno-miR-125b*;
156435	Tmprss2	1	1	0	1	1	rno-miR-328;
170538	Prkcd	1	1	0	1	1	rno-miR-181a;
170816	Olr59	1	1	0	1	1	rno-miR-181a;
170818	Icmt	1	1	0	1	1	rno-miR-320;
170908	Tesk2	1	1	0	1	1	rno-miR-328;
170911	Pik3ca	1	1	0	1	1	rno-miR-320;
171083	Itfg1	1	1	0	1	1	rno-miR-208;
171118	Ces2l	1	1	0	1	1	rno-miR-532-3p;
171126	Ap3m1	1	1	0	1	1	rno-miR-320;
171138	Kcne2	1	1	0	1	1	rno-miR-181a;
171139	Timm9	1	1	0	1	1	rno-miR-212;
171160	Hopx	1	1	0	1	1	rno-miR-181a;
171440	Abtb2	1	1	0	1	1	rno-miR-181a;
171494	Ap1g1	1	1	0	1	1	rno-miR-320;
171563	Nav2	1	1	0	1	1	rno-miR-532-3p;
192107	Prss8	1	1	0	1	1	rno-miR-328;
192178	Tnrc6b	1	1	0	1	1	rno-miR-532-3p;
192210	Dnajc21	1	1	0	1	1	rno-miR-181a;
192361	Ppp1r2	1	1	0	1	1	rno-miR-181a;
24215	Atp2b2	1	1	0	1	1	rno-miR-139-5p;
24224	Bcl2	1	1	0	1	1	rno-miR-1;
24225	Bdnf	1	1	0	1	1	rno-miR-1;
24235	C4bpa	1	1	0	1	1	rno-miR-335;
24242	Calm1	1	1	0	1	1	rno-miR-1;
24244	Calm3	1	1	0	1	1	rno-miR-1;
24297	Cyp1a2	1	1	0	1	1	rno-miR-320;
24316	Drd1a	1	1	0	1	1	rno-miR-328;
24323	Edn1	1	1	0	1	1	rno-miR-1;
24326	Ednra	1	1	0	1	1	rno-miR-328;
24370	Foxg1	1	1	0	1	1	rno-miR-532-3p;
24377	G6pd	1	1	0	1	1	rno-miR-1;
24392	Gja1	1	1	0	1	1	rno-miR-1;
24398	Gls	1	1	0	1	1	rno-miR-181a;
24420	Gspt1	1	1	0	1	1	rno-miR-320;
24493	Il1a	1	1	0	1	1	rno-miR-181a;
24499	Il6r	1	1	0	1	1	rno-miR-532-3p;
245926	Rbm16	1	1	0	1	1	rno-miR-125b*;
245959	Slc25a3	1	1	0	1	1	rno-miR-139-5p;
245979	Lmo1	1	1	0	1	1	rno-miR-181a;
246074	Scd1	1	1	0	1	1	rno-miR-181a;
246152	Wdr44	1	1	0	1	1	rno-miR-192;
246174	Fgd4	1	1	0	1	1	rno-miR-320;
246254	Gpsm1	1	1	0	1	1	rno-miR-181a;
246282	Zfp91	1	1	0	1	1	rno-miR-188;
246297	Myocd	1	1	0	1	1	rno-miR-328;
246325	Kcnh8	1	1	0	1	1	rno-miR-139-5p;
24653	Pla2g4a	1	1	0	1	1	rno-miR-1;
24654	Plcb1	1	1	0	1	1	rno-miR-139-5p;
24660	Pmp22	1	1	0	1	1	rno-miR-139-5p;
24667	Ppm1b	1	1	0	1	1	rno-miR-320;
24790	Sp1	1	1	0	1	1	rno-miR-320;
24803	Vamp2	1	1	0	1	1	rno-miR-1;
24825	Tf	1	1	0	1	1	rno-miR-212;
24831	Thrb	1	1	0	1	1	rno-miR-181a;
24835	Tnf	1	1	0	1	1	rno-miR-181a;
24883	Wt1	1	1	0	1	1	rno-miR-212;
24907	Dmd	1	1	0	1	1	rno-miR-139-5p;
24948	Fmr1	1	1	0	1	1	rno-miR-139-5p;
24962	Cth	1	1	0	1	1	rno-miR-139-5p;
25086	Cyp2e1	1	1	0	1	1	rno-miR-212;
25109	Cd1d1	1	1	0	1	1	rno-miR-487b;
25135	Ncl	1	1	0	1	1	rno-miR-1;
25152	Map1a	1	1	0	1	1	rno-miR-1;
25243	Arnt2	1	1	0	1	1	rno-miR-181a;
25248	Cnr1	1	1	0	1	1	rno-miR-328;
25267	Pdgfra	1	1	0	1	1	rno-miR-181a;
25288	Acsl1	1	1	0	1	1	rno-miR-181a;
25289	Adcy6	1	1	0	1	1	rno-miR-532-3p;
25314	Emp1	1	1	0	1	1	rno-miR-320;
25341	Tnfrsf11b	1	1	0	1	1	rno-miR-181a;
25359	Tmpo	1	1	0	1	1	rno-miR-139-5p;
25367	Adarb1	1	1	0	1	1	rno-miR-181a;
25371	Adprh	1	1	0	1	1	rno-miR-139-3p;
25379	Anp32a	1	1	0	1	1	rno-miR-212;
25393	Bcan	1	1	0	1	1	rno-miR-212;
25405	Ccng1	1	1	0	1	1	rno-miR-212;
25423	Ctsc	1	1	0	1	1	rno-miR-320;
25428	Cyp7a1	1	1	0	1	1	rno-miR-181a;
25434	Sparcl1	1	1	0	1	1	rno-miR-1;
25439	F2r	1	1	0	1	1	rno-miR-139-5p;
25444	Fgf9	1	1	0	1	1	rno-miR-328;
25448	Cenpi	1	1	0	1	1	rno-miR-181a;
25467	Irs1	1	1	0	1	1	rno-miR-139-5p;
25478	Man2a1	1	1	0	1	1	rno-miR-181a;
25484	Myo1e	1	1	0	1	1	rno-miR-1;
25490	Nedd8	1	1	0	1	1	rno-miR-532-3p;
25501	Nxph1	1	1	0	1	1	rno-miR-139-5p;
25508	Pam	1	1	0	1	1	rno-miR-181a;
25573	Ube2i	1	1	0	1	1	rno-miR-188;
25576	Ywhah	1	1	0	1	1	rno-miR-320;
25587	Id2	1	1	0	1	1	rno-miR-181a;
25590	Chrna4	1	1	0	1	1	rno-miR-328;
25595	Map2	1	1	0	1	1	rno-miR-139-5p;
25613	Ptprz1	1	1	0	1	1	rno-miR-1;
25619	Plau	1	1	0	1	1	rno-miR-181a;
25645	Adrb3	1	1	0	1	1	rno-miR-181a;
25647	Il7	1	1	0	1	1	rno-miR-181a;
25650	Atp1b1	1	1	0	1	1	rno-miR-181a;
25661	Fn1	1	1	0	1	1	rno-miR-1;
25673	Anxa5	1	1	0	1	1	rno-miR-1;
25676	Rasa1	1	1	0	1	1	rno-miR-212;
25696	Vldlr	1	1	0	1	1	rno-miR-320;
25697	Ctsl1	1	1	0	1	1	rno-miR-320;
25700	Ide	1	1	0	1	1	rno-miR-139-5p;
25718	Igf1r	1	1	0	1	1	rno-miR-320;
25744	Nf2	1	1	0	1	1	rno-miR-328;
25757	Cpt1a	1	1	0	1	1	rno-miR-328;
266759	Hspa4	1	1	0	1	1	rno-miR-1;
266772	Klhl12	1	1	0	1	1	rno-miR-532-3p;
266777	Nptx1	1	1	0	1	1	rno-miR-139-5p;
282581	Fzd6	1	1	0	1	1	rno-miR-320;
282845	Rnf34	1	1	0	1	1	rno-miR-181a;
286761	Vcpip1	1	1	0	1	1	rno-miR-487b;
286897	Dpy30	1	1	0	1	1	rno-miR-139-5p;
286900	Sels	1	1	0	1	1	rno-miR-320;
286917	Phax	1	1	0	1	1	rno-miR-1;
286958	Np4	1	1	0	1	1	rno-miR-125b*;
286988	Pnrc1	1	1	0	1	1	rno-miR-125b*;
286994	Lgr4	1	1	0	1	1	rno-miR-328;
287441	Zbtb4	1	1	0	1	1	rno-miR-181a;
287477	Emc6	1	1	0	1	1	rno-miR-503;
287543	Tnfaip1	1	1	0	1	1	rno-miR-181a;
287607	Mtmr4	1	1	0	1	1	rno-miR-192;
287609	Bzrap1	1	1	0	1	1	rno-miR-532-3p;
287765	Ddx5	1	1	0	1	1	rno-miR-1;
287772	Psmd12	1	1	0	1	1	rno-miR-212;
287773	Helz	1	1	0	1	1	rno-miR-320;
287782	RGD1565459	1	1	0	1	1	rno-miR-320;
287885	Sectm1a	1	1	0	1	1	rno-miR-328;
288108	Naa50	1	1	0	1	1	rno-miR-181a;
288151	Hoxd1	1	1	0	1	1	rno-miR-503;
288161	B3galt5	1	1	0	1	1	rno-miR-181a;
288482	Usp42	1	1	0	1	1	rno-miR-181a;
288512	Elfn1	1	1	0	1	1	rno-miR-139-5p;
288659	Vps37b	1	1	0	1	1	rno-miR-320;
288701	Srsf9	1	1	0	1	1	rno-miR-1;
288908	Cc2d1a	1	1	0	1	1	rno-miR-328;
289094	Hmcn1	1	1	0	1	1	rno-miR-1;
289392	Plxna2	1	1	0	1	1	rno-miR-328;
289608	Gnpda2	1	1	0	1	1	rno-miR-1;
289633	RGD1563065	1	1	0	1	1	rno-miR-181a;
289827	Ugp2	1	1	0	1	1	rno-miR-139-5p;
289992	Fermt2	1	1	0	1	1	rno-miR-328;
290206	Psmb11	1	1	0	1	1	rno-miR-320;
290356	Phyhip	1	1	0	1	1	rno-miR-328;
290364	Itm2b	1	1	0	1	1	rno-miR-320;
290447	Mycbp2	1	1	0	1	1	rno-miR-212;
290537	Appl1	1	1	0	1	1	rno-miR-320;
290562	Sema3g	1	1	0	1	1	rno-miR-532-3p;
290637	Colgalt1	1	1	0	1	1	rno-miR-328;
290692	Klhl2	1	1	0	1	1	rno-miR-181a;
290997	Uimc1	1	1	0	1	1	rno-miR-181a;
291078	Prpf4b	1	1	0	1	1	rno-miR-139-5p;
291314	Sephs1	1	1	0	1	1	rno-miR-212;
29140	Snn	1	1	0	1	1	rno-miR-181a;
29146	Jag1	1	1	0	1	1	rno-miR-335;
291464	Snx2	1	1	0	1	1	rno-miR-1;
29150	Matr3	1	1	0	1	1	rno-miR-1;
291534	Rnmt	1	1	0	1	1	rno-miR-181a;
291540	Cep76	1	1	0	1	1	rno-miR-181a;
29156	Capns1	1	1	0	1	1	rno-miR-503;
291713	Rit2	1	1	0	1	1	rno-miR-1;
291877	Nudt21	1	1	0	1	1	rno-miR-139-5p;
291925	RGD1308706	1	1	0	1	1	rno-miR-181a;
292064	Banp	1	1	0	1	1	rno-miR-320;
29218	Rcn2	1	1	0	1	1	rno-miR-320;
292305	Sft2d1	1	1	0	1	1	rno-miR-181a;
29244	Gch1	1	1	0	1	1	rno-miR-1;
292666	Psg29	1	1	0	1	1	rno-miR-1;
292708	Irgq	1	1	0	1	1	rno-miR-532-3p;
29279	Meox2	1	1	0	1	1	rno-miR-1;
292999	Chsy1	1	1	0	1	1	rno-miR-1;
293004	Adamts17	1	1	0	1	1	rno-miR-532-3p;
293012	Olig3	1	1	0	1	1	rno-miR-192;
293042	Sema4b	1	1	0	1	1	rno-miR-188;
293112	Crebzf	1	1	0	1	1	rno-miR-532-3p;
293135	Lrrc32	1	1	0	1	1	rno-miR-181a;
293140	Olr35	1	1	0	1	1	rno-miR-181a;
293343	Fam160a2	1	1	0	1	1	rno-miR-181a;
293452	Palb2	1	1	0	1	1	rno-miR-181a;
293497	Kctd13	1	1	0	1	1	rno-miR-1;
293551	Arl6ip1	1	1	0	1	1	rno-miR-328;
293645	Ppfia1	1	1	0	1	1	rno-miR-181a;
293749	Ms4a6b	1	1	0	1	1	rno-miR-212;
29376	Irs2	1	1	0	1	1	rno-miR-181a;
293847	Dusp9	1	1	0	1	1	rno-miR-212;
293950	Morn4	1	1	0	1	1	rno-miR-139-5p;
294287	Phf1	1	1	0	1	1	rno-miR-320;
29440	Slc26a4	1	1	0	1	1	rno-miR-212;
294431	Fam26e	1	1	0	1	1	rno-miR-1;
294557	Sh3rf3	1	1	0	1	1	rno-miR-192;
29463	Ptp4a1	1	1	0	1	1	rno-miR-532-3p;
294744	Gpx8	1	1	0	1	1	rno-miR-181a;
294930	Nceh1	1	1	0	1	1	rno-miR-139-5p;
294948	Armc1	1	1	0	1	1	rno-miR-320;
294973	Acad9	1	1	0	1	1	rno-miR-212;
29504	Slc22a3	1	1	0	1	1	rno-miR-188;
295106	Ift80	1	1	0	1	1	rno-miR-1;
29517	Sgk1	1	1	0	1	1	rno-miR-212;
29524	Limk2	1	1	0	1	1	rno-miR-532-3p;
295347	Rap1a	1	1	0	1	1	rno-miR-320;
295401	Lppr4	1	1	0	1	1	rno-miR-1;
29564	Dync1i1	1	1	0	1	1	rno-miR-328;
295645	Slc4a10	1	1	0	1	1	rno-miR-125b*;
295649	Fign	1	1	0	1	1	rno-miR-181a;
29602	Ptgfrn	1	1	0	1	1	rno-miR-320;
296084	Ino80	1	1	0	1	1	rno-miR-181a;
29611	Dbt	1	1	0	1	1	rno-miR-192;
296182	Tmx4	1	1	0	1	1	rno-miR-328;
296197	Dstnl1	1	1	0	1	1	rno-miR-139-5p;
29627	Gria2	1	1	0	1	1	rno-miR-181a;
29631	Bet1	1	1	0	1	1	rno-miR-532-3p;
296474	Helz2	1	1	0	1	1	rno-miR-1;
296532	Spopl	1	1	0	1	1	rno-miR-320;
296562	Npdc1	1	1	0	1	1	rno-miR-532-3p;
296623	Fam73b	1	1	0	1	1	rno-miR-1;
29670	Psma3	1	1	0	1	1	rno-miR-1;
296710	Arpc5l	1	1	0	1	1	rno-miR-335;
29684	Klrc2	1	1	0	1	1	rno-miR-335;
29705	Gabra1	1	1	0	1	1	rno-miR-181a;
297066	Zfp212	1	1	0	1	1	rno-miR-181a;
29712	Kcnj2	1	1	0	1	1	rno-miR-1;
29715	Slc8a1	1	1	0	1	1	rno-miR-1;
29721	Hivep2	1	1	0	1	1	rno-miR-320;
29733	S1pr1	1	1	0	1	1	rno-miR-181a;
29739	Gclm	1	1	0	1	1	rno-miR-181a;
297412	Dusp11	1	1	0	1	1	rno-miR-212;
29748	Ppp3r1	1	1	0	1	1	rno-miR-181a;
297504	Edem1	1	1	0	1	1	rno-miR-181a;
297514	Setd5	1	1	0	1	1	rno-miR-212;
297783	Mybl1	1	1	0	1	1	rno-miR-181a;
297814	Car8	1	1	0	1	1	rno-miR-139-3p;
297867	Arid1a	1	1	0	1	1	rno-miR-212;
297942	Pnisr	1	1	0	1	1	rno-miR-181a;
297968	Akirin2	1	1	0	1	1	rno-miR-139-5p;
298186	Ttc39b	1	1	0	1	1	rno-miR-181a;
298366	Ttc39a	1	1	0	1	1	rno-miR-320;
298370	Txndc12	1	1	0	1	1	rno-miR-181a;
298425	Efcab14	1	1	0	1	1	rno-miR-139-5p;
298757	Atl2	1	1	0	1	1	rno-miR-139-5p;
298765	Zfp36l2	1	1	0	1	1	rno-miR-181a;
298782	Ttc27	1	1	0	1	1	rno-miR-139-3p;
298867	Klhl29	1	1	0	1	1	rno-miR-181a;
299139	Slc38a6	1	1	0	1	1	rno-miR-188;
299147	Ppp2r5e	1	1	0	1	1	rno-miR-212;
299204	Nek9	1	1	0	1	1	rno-miR-532-3p;
299756	Mgat4c	1	1	0	1	1	rno-miR-532-3p;
299909	Fam49b	1	1	0	1	1	rno-miR-320;
300075	Tomm22	1	1	0	1	1	rno-miR-532-3p;
300120	Fam118a	1	1	0	1	1	rno-miR-139-5p;
300125	Ttc38	1	1	0	1	1	rno-miR-328;
300173	Gxylt1	1	1	0	1	1	rno-miR-320;
300514	Ei24	1	1	0	1	1	rno-miR-532-3p;
300674	Arcn1	1	1	0	1	1	rno-miR-1;
300721	Dnaja4	1	1	0	1	1	rno-miR-181a;
300733	Tspan3	1	1	0	1	1	rno-miR-139-5p;
300783	Ptplad1	1	1	0	1	1	rno-miR-1;
300813	Rnf111	1	1	0	1	1	rno-miR-188;
300849	Fbxo9	1	1	0	1	1	rno-miR-139-5p;
300967	Tmem108	1	1	0	1	1	rno-miR-320;
301007	Wdr6	1	1	0	1	1	rno-miR-1;
301013	Shisa5	1	1	0	1	1	rno-miR-328;
301038	Ubp1	1	1	0	1	1	rno-miR-181a;
301045	Cmtm8	1	1	0	1	1	rno-miR-181a;
301112	Crb3	1	1	0	1	1	rno-miR-192;
301232	RGD1561662	1	1	0	1	1	rno-miR-532-3p;
301309	Bai3	1	1	0	1	1	rno-miR-181a;
301384	Hibch	1	1	0	1	1	rno-miR-181a;
301388	Mfsd6	1	1	0	1	1	rno-miR-181a;
301442	Sumo1	1	1	0	1	1	rno-miR-532-3p;
302302	Chst7	1	1	0	1	1	rno-miR-328;
302373	Gpr174	1	1	0	1	1	rno-miR-320;
302378	Lpar4	1	1	0	1	1	rno-miR-192;
302705	Mbtps2	1	1	0	1	1	rno-miR-181a;
302920	Rbfox1	1	1	0	1	1	rno-miR-328;
303016	Crebrf	1	1	0	1	1	rno-miR-181a;
303070	Nipal4	1	1	0	1	1	rno-miR-181a;
303206	Ulk2	1	1	0	1	1	rno-miR-328;
303222	Arhgap44	1	1	0	1	1	rno-miR-320;
303241	Chd3	1	1	0	1	1	rno-miR-532-3p;
303259	Mink1	1	1	0	1	1	rno-miR-181a;
303274	Phf12	1	1	0	1	1	rno-miR-212;
303298	Rap1gap2	1	1	0	1	1	rno-miR-532-3p;
303403	Med13	1	1	0	1	1	rno-miR-208;
303470	Myst2	1	1	0	1	1	rno-miR-335;
303497	Osbpl7	1	1	0	1	1	rno-miR-1;
303803	Klhl24	1	1	0	1	1	rno-miR-188;
303824	Igf2bp2	1	1	0	1	1	rno-miR-181a;
303831	Eif4a2	1	1	0	1	1	rno-miR-181a;
304017	Tomm70a	1	1	0	1	1	rno-miR-188;
304024	Cpox	1	1	0	1	1	rno-miR-125b*;
304074	Morc3	1	1	0	1	1	rno-miR-181a;
304150	Usp25	1	1	0	1	1	rno-miR-320;
304315	Ttyh3	1	1	0	1	1	rno-miR-328;
304429	Psph	1	1	0	1	1	rno-miR-139-5p;
304470	Sbno1	1	1	0	1	1	rno-miR-532-3p;
304479	Mlxip	1	1	0	1	1	rno-miR-532-3p;
304670	Tnpo2	1	1	0	1	1	rno-miR-1;
304740	Clasp1	1	1	0	1	1	rno-miR-181a;
304758	Ccnt2	1	1	0	1	1	rno-miR-188;
304775	Dyrk3	1	1	0	1	1	rno-miR-192;
304833	Trove2	1	1	0	1	1	rno-miR-320;
305066	Prox1	1	1	0	1	1	rno-miR-181a;
305150	Hsd17b13	1	1	0	1	1	rno-miR-532-3p;
305268	Uba6	1	1	0	1	1	rno-miR-139-5p;
305310	Slain2	1	1	0	1	1	rno-miR-212;
305351	Klhl5	1	1	0	1	1	rno-miR-181a;
305391	Med28	1	1	0	1	1	rno-miR-212;
305419	Pi4k2b	1	1	0	1	1	rno-miR-181a;
305451	Tnip2	1	1	0	1	1	rno-miR-532-3p;
305502	Tmed4	1	1	0	1	1	rno-miR-181a;
305544	Aftph	1	1	0	1	1	rno-miR-181a;
305795	Abhd6	1	1	0	1	1	rno-miR-1;
305835	Peli2	1	1	0	1	1	rno-miR-139-5p;
305972	Zfp395	1	1	0	1	1	rno-miR-532-3p;
306009	Slc39a14	1	1	0	1	1	rno-miR-181a;
306022	Fndc3a	1	1	0	1	1	rno-miR-1;
306091	Pcdh9	1	1	0	1	1	rno-miR-188;
306110	Klf12	1	1	0	1	1	rno-miR-188;
306147	Slitrk1	1	1	0	1	1	rno-miR-181a;
306182	Ipo5	1	1	0	1	1	rno-miR-320;
306243	Cacna2d3	1	1	0	1	1	rno-miR-188;
306328	Med26	1	1	0	1	1	rno-miR-181a;
306380	Psd3	1	1	0	1	1	rno-miR-532-3p;
306439	Gpm6a	1	1	0	1	1	rno-miR-328;
306492	Cnot7	1	1	0	1	1	rno-miR-320;
306571	Kat6a	1	1	0	1	1	rno-miR-139-5p;
306630	Abhd13	1	1	0	1	1	rno-miR-320;
306873	Rreb1	1	1	0	1	1	rno-miR-139-5p;
306998	Cdk13	1	1	0	1	1	rno-miR-320;
307075	Wdr37	1	1	0	1	1	rno-miR-181a;
307212	Cndp1	1	1	0	1	1	rno-miR-1;
307271	Mex3c	1	1	0	1	1	rno-miR-212;
307348	Spire1	1	1	0	1	1	rno-miR-181a;
307350	Afg3l2	1	1	0	1	1	rno-miR-181a;
307474	Tcerg1	1	1	0	1	1	rno-miR-181a;
307526	Ammecr1l	1	1	0	1	1	rno-miR-1;
307649	Ciapin1	1	1	0	1	1	rno-miR-139-5p;
307740	Sall1	1	1	0	1	1	rno-miR-212;
307745	Papd5	1	1	0	1	1	rno-miR-532-3p;
307774	Otud4	1	1	0	1	1	rno-miR-139-5p;
307811	Slc7a6	1	1	0	1	1	rno-miR-328;
307820	Nfat5	1	1	0	1	1	rno-miR-181a;
307907	RGD1304884	1	1	0	1	1	rno-miR-532-3p;
307913	Gse1	1	1	0	1	1	rno-miR-181a;
308000	Pdzd8	1	1	0	1	1	rno-miR-320;
308023	Ssx2ip	1	1	0	1	1	rno-miR-212;
308051	Rnf146	1	1	0	1	1	rno-miR-532-3p;
308100	Acat2	1	1	0	1	1	rno-miR-181a;
308291	Phactr2	1	1	0	1	1	rno-miR-181a;
308376	Gpr126	1	1	0	1	1	rno-miR-181a;
308537	Uri1	1	1	0	1	1	rno-miR-181a;
308624	Heca	1	1	0	1	1	rno-miR-181a;
308787	Adamtsl3	1	1	0	1	1	rno-miR-1;
308797	RGD1305254	1	1	0	1	1	rno-miR-328;
308845	Prkrir	1	1	0	1	1	rno-miR-1;
308942	Dennd5a	1	1	0	1	1	rno-miR-188;
309111	Slc25a22	1	1	0	1	1	rno-miR-1;
309243	Vps13a	1	1	0	1	1	rno-miR-212;
309400	Tmem2	1	1	0	1	1	rno-miR-320;
309420	Fam122a	1	1	0	1	1	rno-miR-503;
309429	Kank1	1	1	0	1	1	rno-miR-181a;
309475	Tm9sf3	1	1	0	1	1	rno-miR-181a;
309729	Rtkn2	1	1	0	1	1	rno-miR-320;
309858	Sec63	1	1	0	1	1	rno-miR-1;
309918	Ell2	1	1	0	1	1	rno-miR-320;
309957	Mef2a	1	1	0	1	1	rno-miR-1;
310233	Zfp704	1	1	0	1	1	rno-miR-181a;
310378	Nnt	1	1	0	1	1	rno-miR-335;
310392	Slc7a11	1	1	0	1	1	rno-miR-181a;
310411	Cog6	1	1	0	1	1	rno-miR-125b*;
310417	Proser1	1	1	0	1	1	rno-miR-139-5p;
310460	Arhgef26	1	1	0	1	1	rno-miR-320;
310588	Tchh	1	1	0	1	1	rno-miR-212;
310638	Ash1l	1	1	0	1	1	rno-miR-139-5p;
310669	Golph3l	1	1	0	1	1	rno-miR-1;
310677	Otud7b	1	1	0	1	1	rno-miR-532-3p;
310785	Wdr47	1	1	0	1	1	rno-miR-139-5p;
310820	Ptbp2	1	1	0	1	1	rno-miR-212;
311071	Zeb2	1	1	0	1	1	rno-miR-192;
311114	Klhl23	1	1	0	1	1	rno-miR-320;
311311	Meis2	1	1	0	1	1	rno-miR-139-5p;
311387	Slc24a5	1	1	0	1	1	rno-miR-192;
311437	Rassf2	1	1	0	1	1	rno-miR-181a;
311450	Pak7	1	1	0	1	1	rno-miR-320;
311483	Rrbp1	1	1	0	1	1	rno-miR-1;
311578	Soga1	1	1	0	1	1	rno-miR-328;
311580	Samhd1	1	1	0	1	1	rno-miR-181a;
311658	Nfatc2	1	1	0	1	1	rno-miR-212;
311721	Zfp512b	1	1	0	1	1	rno-miR-328;
311860	Abl1	1	1	0	1	1	rno-miR-212;
311861	Fibcd1	1	1	0	1	1	rno-miR-532-3p;
311872	Zbtb43	1	1	0	1	1	rno-miR-181a;
311876	Pbx3	1	1	0	1	1	rno-miR-320;
311919	Golga1	1	1	0	1	1	rno-miR-181a;
312030	Scaf11	1	1	0	1	1	rno-miR-1;
312102	Vsig4	1	1	0	1	1	rno-miR-328;
312135	Tmem168	1	1	0	1	1	rno-miR-181a;
312154	Ing3	1	1	0	1	1	rno-miR-125b*;
312199	Klhdc10	1	1	0	1	1	rno-miR-212;
312372	Kbtbd2	1	1	0	1	1	rno-miR-139-5p;
312477	Dok1	1	1	0	1	1	rno-miR-532-3p;
312495	Cyp26b1	1	1	0	1	1	rno-miR-503;
312516	Gmcl1	1	1	0	1	1	rno-miR-320;
312563	Prickle2	1	1	0	1	1	rno-miR-212;
312607	Pdzrn3	1	1	0	1	1	rno-miR-320;
312652	Plxnd1	1	1	0	1	1	rno-miR-212;
312678	Kdm5a	1	1	0	1	1	rno-miR-212;
312790	Gprc5a	1	1	0	1	1	rno-miR-328;
312824	Recql	1	1	0	1	1	rno-miR-181a;
312828	Etnk1	1	1	0	1	1	rno-miR-181a;
312915	Arfgef1	1	1	0	1	1	rno-miR-192;
313111	Klhl32	1	1	0	1	1	rno-miR-320;
313155	RGD1359108	1	1	0	1	1	rno-miR-188;
313323	Psip1	1	1	0	1	1	rno-miR-181a;
313370	Hook1	1	1	0	1	1	rno-miR-181a;
313385	Kank4	1	1	0	1	1	rno-miR-1;
313388	Dock7	1	1	0	1	1	rno-miR-181a;
313418	Mier1	1	1	0	1	1	rno-miR-320;
313481	Zcchc11	1	1	0	1	1	rno-miR-212;
313566	Rlf	1	1	0	1	1	rno-miR-181a;
313583	Sf3a3	1	1	0	1	1	rno-miR-181a;
313609	Pdik1l	1	1	0	1	1	rno-miR-1;
313666	Zbtb17	1	1	0	1	1	rno-miR-212;
313845	Sos1	1	1	0	1	1	rno-miR-181a;
313876	Birc6	1	1	0	1	1	rno-miR-181a;
313997	Mboat2	1	1	0	1	1	rno-miR-181a;
314004	Cmpk2	1	1	0	1	1	rno-miR-1;
314148	Clec14a	1	1	0	1	1	rno-miR-532-3p;
314157	Fbxo33	1	1	0	1	1	rno-miR-181a;
314212	Daam1	1	1	0	1	1	rno-miR-212;
314423	Bcl11b	1	1	0	1	1	rno-miR-188;
314436	Elk1	1	1	0	1	1	rno-miR-139-3p;
314442	Wars	1	1	0	1	1	rno-miR-320;
314586	Zfp763	1	1	0	1	1	rno-miR-139-5p;
314633	Ap3d1	1	1	0	1	1	rno-miR-1;
314637	Slc39a3	1	1	0	1	1	rno-miR-208;
314785	Tmtc3	1	1	0	1	1	rno-miR-192;
314788	RGD1307947	1	1	0	1	1	rno-miR-320;
314818	E2f7	1	1	0	1	1	rno-miR-181a;
314850	Frs2	1	1	0	1	1	rno-miR-1;
314862	Dyrk2	1	1	0	1	1	rno-miR-212;
314894	Mon2	1	1	0	1	1	rno-miR-1;
314941	Lrp12	1	1	0	1	1	rno-miR-181a;
314949	Rad21	1	1	0	1	1	rno-miR-181a;
315134	Josd1	1	1	0	1	1	rno-miR-1;
315210	Brd1	1	1	0	1	1	rno-miR-181a;
315250	Pdzrn4	1	1	0	1	1	rno-miR-212;
315265	Twf1	1	1	0	1	1	rno-miR-1;
315352	Nxt2	1	1	0	1	1	rno-miR-1;
315422	Mtmr2	1	1	0	1	1	rno-miR-532-3p;
315434	Ankrd49	1	1	0	1	1	rno-miR-181a;
315530	Arhgap32	1	1	0	1	1	rno-miR-1;
315639	Usp28	1	1	0	1	1	rno-miR-188;
315722	Adpgk	1	1	0	1	1	rno-miR-1;
315806	Prtg	1	1	0	1	1	rno-miR-181a;
316017	Als2cl	1	1	0	1	1	rno-miR-532-3p;
316085	Trak1	1	1	0	1	1	rno-miR-181a;
316205	Lrfn2	1	1	0	1	1	rno-miR-532-3p;
316233	Tjap1	1	1	0	1	1	rno-miR-212;
316325	Hs6st1	1	1	0	1	1	rno-miR-328;
316406	RGD1306941	1	1	0	1	1	rno-miR-181a;
316742	Tgif1	1	1	0	1	1	rno-miR-139-5p;
316764	Soga2	1	1	0	1	1	rno-miR-181a;
317191	Apool	1	1	0	1	1	rno-miR-125b*;
317268	Arx	1	1	0	1	1	rno-miR-139-5p;
317274	Mageb16	1	1	0	1	1	rno-miR-181a;
317423	FAM120C	1	1	0	1	1	rno-miR-320;
317575	Smarca1	1	1	0	1	1	rno-miR-503;
360551	Bcl6b	1	1	0	1	1	rno-miR-181a;
360737	Tbx1	1	1	0	1	1	rno-miR-139-5p;
360760	Pan3	1	1	0	1	1	rno-miR-320;
360823	Ankrd13a	1	1	0	1	1	rno-miR-320;
360917	Cnot6l	1	1	0	1	1	rno-miR-181a;
360993	Smek2	1	1	0	1	1	rno-miR-1;
361015	Atxn7	1	1	0	1	1	rno-miR-212;
361029	Ktn1	1	1	0	1	1	rno-miR-1;
361060	Ebf2	1	1	0	1	1	rno-miR-320;
361309	Paip2	1	1	0	1	1	rno-miR-212;
361315	Yipf5	1	1	0	1	1	rno-miR-139-5p;
361389	Anapc10	1	1	0	1	1	rno-miR-192;
361466	Tppp	1	1	0	1	1	rno-miR-1;
361467	Lpcat1	1	1	0	1	1	rno-miR-328;
361555	Ankrd27	1	1	0	1	1	rno-miR-181a;
361565	Vrk3	1	1	0	1	1	rno-miR-181a;
361580	Gtf2h1	1	1	0	1	1	rno-miR-212;
361600	Tm6sf1	1	1	0	1	1	rno-miR-181a;
361605	Pcf11	1	1	0	1	1	rno-miR-487b;
361628	Eif4g2	1	1	0	1	1	rno-miR-139-5p;
361634	Ccp110	1	1	0	1	1	rno-miR-181a;
361688	Suv420h1	1	1	0	1	1	rno-miR-139-5p;
361744	Tmem252	1	1	0	1	1	rno-miR-532-3p;
361745	Smarca2	1	1	0	1	1	rno-miR-125b*;
361774	Fam160b1	1	1	0	1	1	rno-miR-320;
361866	Hace1	1	1	0	1	1	rno-miR-1;
361916	Chmp4c	1	1	0	1	1	rno-miR-503;
361920	Ythdf3	1	1	0	1	1	rno-miR-181a;
361975	Lrba	1	1	0	1	1	rno-miR-181a;
362031	Alg14	1	1	0	1	1	rno-miR-320;
362036	Ank2	1	1	0	1	1	rno-miR-139-5p;
362051	Lmo4	1	1	0	1	1	rno-let-7e;
362065	Wls	1	1	0	1	1	rno-miR-320;
362125	Nr6a1	1	1	0	1	1	rno-miR-181a;
362132	Epc2	1	1	0	1	1	rno-miR-181a;
362164	Atg13	1	1	0	1	1	rno-miR-1;
362170	Api5	1	1	0	1	1	rno-miR-181a;
362257	Ralgapb	1	1	0	1	1	rno-miR-181a;
362294	Ube3c	1	1	0	1	1	rno-miR-181a;
362316	Cdk14	1	1	0	1	1	rno-miR-1;
362360	Osbpl3	1	1	0	1	1	rno-miR-181a;
362461	C2cd5	1	1	0	1	1	rno-miR-181a;
362466	Bicd1	1	1	0	1	1	rno-miR-188;
362520	Fktn	1	1	0	1	1	rno-miR-181a;
362539	Adamtsl1	1	1	0	1	1	rno-miR-532-3p;
362599	Trappc3	1	1	0	1	1	rno-miR-1;
362686	Cebpz	1	1	0	1	1	rno-miR-1;
362699	Yipf4	1	1	0	1	1	rno-miR-1;
362702	Lclat1	1	1	0	1	1	rno-miR-181a;
362736	Hectd1	1	1	0	1	1	rno-miR-532-3p;
362751	Tmx1	1	1	0	1	1	rno-miR-1;
362760	Galnt16	1	1	0	1	1	rno-miR-181a;
362778	Gskip	1	1	0	1	1	rno-miR-181a;
362812	Slc39a5	1	1	0	1	1	rno-miR-328;
362855	LOC362855	1	1	0	1	1	rno-miR-181a;
362857	RGD1563325	1	1	0	1	1	rno-miR-320;
362912	Derl1	1	1	0	1	1	rno-miR-181a;
362962	Cbx7	1	1	0	1	1	rno-miR-181a;
362988	Cpne8	1	1	0	1	1	rno-miR-188;
363009	Uhrf1bp1l	1	1	0	1	1	rno-miR-1;
363026	Carm1	1	1	0	1	1	rno-miR-181a;
363062	Dixdc1	1	1	0	1	1	rno-miR-139-5p;
363122	Ppp2r3a	1	1	0	1	1	rno-miR-192;
363164	Wdr48	1	1	0	1	1	rno-miR-1;
363210	Phf3	1	1	0	1	1	rno-miR-188;
363236	Fam117b	1	1	0	1	1	rno-miR-320;
363243	Klf7	1	1	0	1	1	rno-miR-212;
363269	Sp100	1	1	0	1	1	rno-miR-181a;
363284	Ube2f	1	1	0	1	1	rno-miR-139-5p;
363445	Usp9x	1	1	0	1	1	rno-miR-212;
363484	Chic1	1	1	0	1	1	rno-miR-181a;
363507	RGD1564845	1	1	0	1	1	rno-miR-503;
363522	Dnase1l1	1	1	0	1	1	rno-miR-125b*;
364137	Tmem165	1	1	0	1	1	rno-miR-181a;
364154	Smim14	1	1	0	1	1	rno-miR-1;
364298	Tmem55b	1	1	0	1	1	rno-miR-1;
364983	Rnf150	1	1	0	1	1	rno-miR-532-3p;
365299	Bnc1	1	1	0	1	1	rno-miR-320;
365748	Bhlhe22	1	1	0	1	1	rno-miR-192;
365802	Selt	1	1	0	1	1	rno-miR-188;
366061	Galnt3	1	1	0	1	1	rno-miR-139-5p;
366065	Cers6	1	1	0	1	1	rno-miR-320;
366232	Rem1	1	1	0	1	1	rno-miR-139-5p;
366602	Tspan13	1	1	0	1	1	rno-miR-181a;
366896	Tbc1d15	1	1	0	1	1	rno-miR-1;
367264	Stat4	1	1	0	1	1	rno-miR-320;
367902	Armcx3	1	1	0	1	1	rno-miR-181a;
367909	Tceal8	1	1	0	1	1	rno-miR-532-3p;
368057	Hoxa11	1	1	0	1	1	rno-miR-181a;
368062	Ankib1	1	1	0	1	1	rno-miR-1;
368070	Pnn	1	1	0	1	1	rno-miR-212;
373544	Ermp1	1	1	0	1	1	rno-miR-328;
373545	Prkag2	1	1	0	1	1	rno-miR-181a;
393090	Pcdha9	1	1	0	1	1	rno-miR-181a;
394266	Gjb2	1	1	0	1	1	rno-miR-192;
494211	Ly49i5	1	1	0	1	1	rno-miR-181a;
494345	Pdcd10	1	1	0	1	1	rno-miR-1;
497903	Sowaha	1	1	0	1	1	rno-miR-320;
497923	Zfp286a	1	1	0	1	1	rno-miR-181a;
497961	Nlk	1	1	0	1	1	rno-miR-208;
497974	Myo19	1	1	0	1	1	rno-miR-328;
497984	Zfp652	1	1	0	1	1	rno-miR-320;
498072	Hmgb2l1	1	1	0	1	1	rno-miR-181a;
498100	Mb21d2	1	1	0	1	1	rno-miR-181a;
498309	Vash2	1	1	0	1	1	rno-miR-320;
498310	Nsl1	1	1	0	1	1	rno-miR-532-3p;
498489	Naa30	1	1	0	1	1	rno-miR-320;
498549	Akap11	1	1	0	1	1	rno-miR-1;
498630	Wwc2	1	1	0	1	1	rno-miR-181a;
498769	Edaradd	1	1	0	1	1	rno-miR-328;
498796	Fam107b	1	1	0	1	1	rno-miR-335;
498823	Ankrd29	1	1	0	1	1	rno-miR-1;
499210	Acer3	1	1	0	1	1	rno-miR-212;
499360	Fam178a	1	1	0	1	1	rno-miR-181a;
499497	Mef2c	1	1	0	1	1	rno-miR-188;
499539	Lmbrd2	1	1	0	1	1	rno-miR-181a;
499563	Zfp458	1	1	0	1	1	rno-miR-181a;
499716	Dnajb14	1	1	0	1	1	rno-miR-212;
499768	Tbc1d13	1	1	0	1	1	rno-miR-532-3p;
499797	RGD1560248	1	1	0	1	1	rno-miR-181a;
499798	Arl6ip6	1	1	0	1	1	rno-miR-328;
499900	LOC499900	1	1	0	1	1	rno-miR-320;
500037	Foxp2	1	1	0	1	1	rno-miR-212;
500233	Exoc6b	1	1	0	1	1	rno-miR-532-3p;
500282	Arl8b	1	1	0	1	1	rno-miR-320;
500430	Ankrd6	1	1	0	1	1	rno-miR-192;
500501	MGC125002	1	1	0	1	1	rno-miR-125b*;
500640	Ccdc71l	1	1	0	1	1	rno-miR-212;
500651	Sptssa	1	1	0	1	1	rno-miR-212;
500715	Ccnk	1	1	0	1	1	rno-miR-181a;
500987	H2afx	1	1	0	1	1	rno-miR-328;
501033	LOC501033	1	1	0	1	1	rno-miR-181a;
501099	Srf	1	1	0	1	1	rno-miR-532-3p;
501146	Stradb	1	1	0	1	1	rno-miR-532-3p;
501555	Rai2	1	1	0	1	1	rno-miR-320;
501563	Prkx	1	1	0	1	1	rno-miR-139-5p;
501569	Tmem47	1	1	0	1	1	rno-miR-320;
501582	Gspt2	1	1	0	1	1	rno-miR-320;
501624	Bex4	1	1	0	1	1	rno-miR-1;
501647	Fam122b	1	1	0	1	1	rno-miR-181a;
501795	RGD1566084	1	1	0	1	1	rno-miR-1;
501841	Coro1c	1	1	0	1	1	rno-miR-1;
502020	Lrch1	1	1	0	1	1	rno-miR-1;
502110	RGD1563581	1	1	0	1	1	rno-miR-181a;
502421	Slc35f1	1	1	0	1	1	rno-miR-1;
502674	Dstn	1	1	0	1	1	rno-let-7b;
502886	Foxj2	1	1	0	1	1	rno-miR-328;
503000	Ctnnbip1	1	1	0	1	1	rno-miR-192;
503306	Sowahc	1	1	0	1	1	rno-miR-1;
50622	Slc23a2	1	1	0	1	1	rno-miR-139-5p;
50658	Mapk9	1	1	0	1	1	rno-miR-320;
50663	Calm2	1	1	0	1	1	rno-miR-1;
50938	Cdon	1	1	0	1	1	rno-miR-181a;
54193	Pbsn	1	1	0	1	1	rno-miR-181a;
54254	Gata4	1	1	0	1	1	rno-miR-1;
54279	Cntn3	1	1	0	1	1	rno-miR-335;
54284	Pitx2	1	1	0	1	1	rno-miR-487b;
54348	Stk39	1	1	0	1	1	rno-miR-125b*;
54705	Pdp1	1	1	0	1	1	rno-miR-192;
553106	Ncald	1	1	0	1	1	rno-miR-212;
56003	Sept3	1	1	0	1	1	rno-miR-328;
56010	Ywhag	1	1	0	1	1	rno-miR-139-5p;
58919	Ccnd1	1	1	0	1	1	rno-miR-503;
58940	H2afz	1	1	0	1	1	rno-miR-212;
58954	Klf6	1	1	0	1	1	rno-miR-181a;
58961	Azin1	1	1	0	1	1	rno-miR-1;
58970	Degs1	1	1	0	1	1	rno-miR-212;
59076	Grk6	1	1	0	1	1	rno-miR-1;
59266	Hcn4	1	1	0	1	1	rno-miR-1;
59268	Ip6k2	1	1	0	1	1	rno-miR-1;
59325	Ereg	1	1	0	1	1	rno-miR-192;
595134	Akirin1	1	1	0	1	1	rno-miR-181a;
60331	Atxn3	1	1	0	1	1	rno-miR-181a;
60341	Camkk1	1	1	0	1	1	rno-miR-181a;
60430	Mcl1	1	1	0	1	1	rno-miR-320;
60434	Bcl2l2	1	1	0	1	1	rno-miR-532-3p;
60464	Fgf16	1	1	0	1	1	rno-miR-320;
60582	Il1rn	1	1	0	1	1	rno-miR-532-3p;
60627	Exoc5	1	1	0	1	1	rno-miR-212;
63840	Per2	1	1	0	1	1	rno-miR-181a;
63845	Tmeff1	1	1	0	1	1	rno-miR-212;
63868	Hspd1	1	1	0	1	1	rno-miR-1;
63887	Nmu	1	1	0	1	1	rno-miR-181a;
63994	Arhgap17	1	1	0	1	1	rno-miR-335;
64020	Gpr85	1	1	0	1	1	rno-miR-181a;
64026	Casp7	1	1	0	1	1	rno-miR-1;
64032	Ctgf	1	1	0	1	1	rno-miR-532-3p;
64053	Dlg2	1	1	0	1	1	rno-miR-181a;
64124	Eltd1	1	1	0	1	1	rno-miR-181a;
64161	Pi4ka	1	1	0	1	1	rno-miR-1;
64187	Arl1	1	1	0	1	1	rno-miR-181a;
64305	Sult1b1	1	1	0	1	1	rno-miR-328;
64306	Rpl27	1	1	0	1	1	rno-miR-208;
64358	Kcna6	1	1	0	1	1	rno-miR-212;
64366	Calu	1	1	0	1	1	rno-miR-212;
64367	Ppib	1	1	0	1	1	rno-miR-1;
64368	Prl8a7	1	1	0	1	1	rno-miR-335;
64527	Pdap1	1	1	0	1	1	rno-miR-181a;
64530	Cnbp	1	1	0	1	1	rno-miR-1;
64536	Esm1	1	1	0	1	1	rno-miR-181a;
64633	Rab5a	1	1	0	1	1	rno-miR-181a;
64634	Sh3bp4	1	1	0	1	1	rno-miR-181a;
64846	Slc13a3	1	1	0	1	1	rno-miR-212;
65162	Dio2	1	1	0	1	1	rno-miR-320;
65189	Stk3	1	1	0	1	1	rno-miR-192;
65208	Dpysl5	1	1	0	1	1	rno-miR-139-5p;
66030	Synpr	1	1	0	1	1	rno-miR-181a;
680066	Lemd3	1	1	0	1	1	rno-miR-212;
680586	Rc3h1	1	1	0	1	1	rno-miR-320;
682507	Wasl	1	1	0	1	1	rno-miR-181a;
683626	Lbh	1	1	0	1	1	rno-miR-532-3p;
685144	Sec24c	1	1	0	1	1	rno-miR-181a;
685360	En1	1	1	0	1	1	rno-miR-181a;
685374	Ankrd13c	1	1	0	1	1	rno-miR-181a;
685879	Jazf1	1	1	0	1	1	rno-miR-181a;
685925	Rsl1	1	1	0	1	1	rno-miR-328;
686019	Casq1	1	1	0	1	1	rno-miR-328;
686660	LOC686660	1	1	0	1	1	rno-miR-328;
688618	Gxylt2	1	1	0	1	1	rno-miR-212;
688621	Tslp	1	1	0	1	1	rno-miR-1;
689030	Tbpl1	1	1	0	1	1	rno-miR-181a;
689054	Lin28b	1	1	0	1	1	rno-miR-212;
689174	Zbtb34	1	1	0	1	1	rno-miR-139-5p;
689364	Chmp1b	1	1	0	1	1	rno-miR-181a;
689890	Srsf1	1	1	0	1	1	rno-miR-1;
689954	Setd7	1	1	0	1	1	rno-miR-328;
689997	Fam91a1	1	1	0	1	1	rno-miR-1;
690188	Fam168b	1	1	0	1	1	rno-miR-1;
690244	Sumo2	1	1	0	1	1	rno-miR-335;
690345	Srp9	1	1	0	1	1	rno-miR-188;
690634	Fbxo3	1	1	0	1	1	rno-miR-181a;
690745	Marc1	1	1	0	1	1	rno-miR-188;
78959	Akr1a1	1	1	0	1	1	rno-miR-181a;
79111	Slc27a5	1	1	0	1	1	rno-miR-181a;
79208	Epha5	1	1	0	1	1	rno-miR-181a;
79212	Slc6a1	1	1	0	1	1	rno-miR-212;
79216	Gdf10	1	1	0	1	1	rno-miR-139-5p;
79242	Hpgd	1	1	0	1	1	rno-miR-181a;
79248	Abca2	1	1	0	1	1	rno-miR-532-3p;
79434	Rab11b	1	1	0	1	1	rno-miR-139-3p;
79559	Alcam	1	1	0	1	1	rno-miR-192;
81523	Myoc	1	1	0	1	1	rno-miR-320;
81531	Pfn2	1	1	0	1	1	rno-miR-212;
81536	Sgpp1	1	1	0	1	1	rno-miR-181a;
81574	Scn1a	1	1	0	1	1	rno-miR-212;
81653	Dbn1	1	1	0	1	1	rno-miR-320;
81655	Dync1li2	1	1	0	1	1	rno-miR-181a;
81661	Gmfb	1	1	0	1	1	rno-miR-320;
81707	Mmp14	1	1	0	1	1	rno-miR-181a;
81739	P2rx3	1	1	0	1	1	rno-miR-328;
81741	Cdk16	1	1	0	1	1	rno-miR-532-3p;
81745	Pdpk1	1	1	0	1	1	rno-miR-320;
81816	Ube2b	1	1	0	1	1	rno-miR-181a;
81818	Vim	1	1	0	1	1	rno-miR-320;
83466	Celsr3	1	1	0	1	1	rno-miR-320;
83476	Cyr61	1	1	0	1	1	rno-miR-181a;
83509	Slc7a7	1	1	0	1	1	rno-miR-328;
83514	Tsc22d3	1	1	0	1	1	rno-miR-125b*;
83580	Thbd	1	1	0	1	1	rno-miR-320;
83588	Kcns3	1	1	0	1	1	rno-miR-320;
83712	Rbbp7	1	1	0	1	1	rno-miR-181a;
83788	Sept9	1	1	0	1	1	rno-miR-181a;
83824	Cxxc4	1	1	0	1	1	rno-miR-188;
83833	Smarcd2	1	1	0	1	1	rno-miR-532-3p;
84032	Col3a1	1	1	0	1	1	rno-miR-1;
84360	Clcn3	1	1	0	1	1	rno-miR-1;
84410	Klf5	1	1	0	1	1	rno-miR-320;
84481	Arid4b	1	1	0	1	1	rno-miR-328;
84556	Rims1	1	1	0	1	1	rno-miR-503;
84584	Ncoa3	1	1	0	1	1	rno-miR-192;
84587	Plcl1	1	1	0	1	1	rno-miR-139-5p;
84589	Rab9a	1	1	0	1	1	rno-miR-188;
84595	Nucb1	1	1	0	1	1	rno-miR-125b*;
84599	Tmed10	1	1	0	1	1	rno-miR-139-5p;
85254	Slc44a1	1	1	0	1	1	rno-miR-1;
85260	Entpd6	1	1	0	1	1	rno-miR-181a;
85265	Ajuba	1	1	0	1	1	rno-miR-1;
85489	Twist1	1	1	0	1	1	rno-miR-212;
85497	Klf15	1	1	0	1	1	rno-miR-181a;
94202	Ptprr	1	1	0	1	1	rno-miR-188;
