# Supplementary material for: Molecular Network Approach Reveals Rictor as a Central Target of Cardiac ProtectomiRs
Source: Int J Mol Sci. 2021 Sep 2;22(17):9539. doi: 10.3390/ijms22179539 (PMC8430799; doi:10.3390/ijms22179539)
Supplement: Supplementary file 1 [file ijms-22-09539-s001.zip › Supplementary Table S2_rat_rotectomir_network_GO analysis_2020 03 04 MA.xlsx]

## Sheet: GO biological process organized
	Analysis Type:	PANTHER Overrepresentation Test (Released 20190711)
	Annotation Version and Release Date:	GO Ontology database Released 2019-12-09
	Analyzed List:	upload_1 (Rattus norvegicus)
	Reference List:	Rattus norvegicus (all genes in database)
	Test Type:	FISHER
	Correction:	BONFERRONI
	Bonferroni count:	9196
	GO biological process complete	Rattus norvegicus - REFLIST (21677)	upload_1 (835)	upload_1 (expected)	upload_1 (over/under)	upload_1 (fold Enrichment)	upload_1 (P-value)
TOP25	regulation of skeletal muscle tissue development (GO:0048641)	59	13	2.27	+	5.72	1.97E-02
	cellular response to monosaccharide stimulus (GO:0071326)	113	20	4.35	+	4.59	9.38E-04
	cellular response to glucose stimulus (GO:0071333)	108	19	4.16	+	4.57	2.12E-03
	cellular response to hexose stimulus (GO:0071331)	110	19	4.24	+	4.48	2.72E-03
	regulation of striated muscle cell differentiation (GO:0051153)	123	18	4.74	+	3.80	4.56E-02
	regulation of striated muscle tissue development (GO:0016202)	161	23	6.20	+	3.71	3.37E-03
	regulation of striated muscle tissue development (GO:0016202)	161	23	6.20	+	3.71	3.37E-03
	regulation of muscle tissue development (GO:1901861)	164	23	6.32	+	3.64	4.51E-03
	response to glucose (GO:0009749)	204	27	7.86	+	3.44	1.35E-03
	regulation of small GTPase mediated signal transduction (GO:0051056)	219	25	8.44	+	2.96	4.37E-02
	pallium development (GO:0021543)	228	26	8.78	+	2.96	2.89E-02
	angiogenesis (GO:0001525)	274	30	10.55	+	2.84	1.11E-02
	blood vessel morphogenesis (GO:0048514)	387	41	14.91	+	2.75	2.96E-04
	regulation of transmembrane transport (GO:0034762)	586	61	22.57	+	2.70	3.89E-07
	plasma membrane bounded cell projection morphogenesis (GO:0120039)	469	48	18.07	+	2.66	7.79E-05
	neuron projection morphogenesis (GO:0048812)	464	47	17.87	+	2.63	1.35E-04
	cell projection morphogenesis (GO:0048858)	474	48	18.26	+	2.63	9.33E-05
	blood vessel development (GO:0001568)	489	46	18.84	+	2.44	1.39E-03
	vasculature development (GO:0001944)	520	48	20.03	+	2.40	1.09E-03
	cellular glucose homeostasis (GO:0001678)	130	21	5.01	+	4.19	1.78E-03
	cellular response to carbohydrate stimulus (GO:0071322)	127	20	4.89	+	4.09	4.95E-03
	regulation of muscle cell differentiation (GO:0051147)	162	25	6.24	+	4.01	2.78E-04
	response to monosaccharide (GO:0034284)	228	29	8.78	+	3.30	1.01E-03
	response to hexose (GO:0009746)	213	27	8.20	+	3.29	2.93E-03
	response to carbohydrate (GO:0009743)	265	32	10.21	+	3.13	6.70E-04
	regulation of ion transmembrane transport (GO:0034765)	489	48	18.84	+	2.55	1.91E-04
	cell morphogenesis involved in neuron differentiation (GO:0048667)	425	41	16.37	+	2.50	3.16E-03
	regulation of actin filament-based process (GO:0032970)	406	39	15.64	+	2.49	6.77E-03
	cell part morphogenesis (GO:0032990)	501	48	19.30	+	2.49	5.14E-04
	regulation of actin cytoskeleton organization (GO:0032956)	357	34	13.75	+	2.47	4.19E-02
	tube morphogenesis (GO:0035239)	680	64	26.19	+	2.44	5.17E-06
	regulation of developmental growth (GO:0048638)	394	37	15.18	+	2.44	3.18E-02
	in utero embryonic development (GO:0001701)	501	46	19.30	+	2.38	2.31E-03
	cardiovascular system development (GO:0072358)	535	49	20.61	+	2.38	1.44E-03
	neuron projection development (GO:0031175)	696	62	26.81	+	2.31	5.76E-05
	cellular response to growth factor stimulus (GO:0071363)	536	47	20.65	+	2.28	5.88E-03
	reproductive structure development (GO:0048608)	536	47	20.65	+	2.28	5.88E-03
	response to growth factor (GO:0070848)	574	50	22.11	+	2.26	3.86E-03
	developmental growth (GO:0048589)	471	41	18.14	+	2.26	3.96E-02
	reproductive system development (GO:0061458)	541	47	20.84	+	2.26	1.04E-02
	tube development (GO:0035295)	947	82	36.48	+	2.25	5.52E-07
	positive regulation of cell population proliferation (GO:0008284)	1002	86	38.60	+	2.23	2.98E-07
	neuron development (GO:0048666)	847	72	32.63	+	2.21	1.91E-05
	embryo development ending in birth or egg hatching (GO:0009792)	804	68	30.97	+	2.20	6.98E-05
	regulation of system process (GO:0044057)	627	53	24.15	+	2.19	4.02E-03
	regulation of cellular component movement (GO:0051270)	1070	90	41.22	+	2.18	2.51E-07
	regulation of ion transport (GO:0043269)	749	63	28.85	+	2.18	3.45E-04
	regulation of cell motility (GO:2000145)	983	82	37.87	+	2.17	3.37E-06
	regulation of cell migration (GO:0030334)	928	77	35.75	+	2.15	1.71E-05
	regulation of cytoskeleton organization (GO:0051493)	556	46	21.42	+	2.15	4.42E-02
	chordate embryonic development (GO:0043009)	788	65	30.35	+	2.14	4.33E-04
	cell morphogenesis involved in differentiation (GO:0000904)	558	46	21.49	+	2.14	4.61E-02
	cellular response to lipid (GO:0071396)	637	52	24.54	+	2.12	1.46E-02
	negative regulation of cell differentiation (GO:0045596)	773	63	29.78	+	2.12	9.71E-04
	gland development (GO:0048732)	602	49	23.19	+	2.11	3.72E-02
	cellular response to organonitrogen compound (GO:0071417)	689	56	26.54	+	2.11	5.13E-03
	head development (GO:0060322)	911	74	35.09	+	2.11	6.95E-05
	regulation of locomotion (GO:0040012)	1061	86	40.87	+	2.10	4.96E-06
	neuron differentiation (GO:0030182)	1062	86	40.91	+	2.10	5.07E-06
	regulation of growth (GO:0040008)	680	55	26.19	+	2.10	7.43E-03
	cellular response to hormone stimulus (GO:0032870)	682	55	26.27	+	2.09	7.93E-03
	cell morphogenesis (GO:0000902)	724	58	27.89	+	2.08	5.43E-03
	regulation of neuron differentiation (GO:0045664)	790	63	30.43	+	2.07	2.17E-03
	regulation of neuron projection development (GO:0010975)	615	49	23.69	+	2.07	4.83E-02
	response to lipid (GO:0033993)	1201	95	46.26	+	2.05	1.61E-06
	negative regulation of transcription by RNA polymerase II (GO:0000122)	885	70	34.09	+	2.05	5.39E-04
	central nervous system development (GO:0007417)	1101	87	42.41	+	2.05	1.07E-05
	brain development (GO:0007420)	861	68	33.17	+	2.05	9.63E-04
	regulation of anatomical structure morphogenesis (GO:0022603)	1085	85	41.79	+	2.03	3.47E-05
	response to hormone (GO:0009725)	1218	95	46.92	+	2.02	3.41E-06
	cellular response to nitrogen compound (GO:1901699)	758	59	29.20	+	2.02	9.95E-03
	cellular homeostasis (GO:0019725)	926	72	35.67	+	2.02	6.44E-04
	cellular component morphogenesis (GO:0032989)	837	65	32.24	+	2.02	3.00E-03
	circulatory system development (GO:0072359)	932	72	35.90	+	2.01	7.53E-04
	regulation of neurogenesis (GO:0050767)	961	74	37.02	+	2.00	6.62E-04
	epithelium development (GO:0060429)	1054	81	40.60	+	2.00	1.53E-04
	generation of neurons (GO:0048699)	1678	128	64.64	+	1.98	6.62E-09
	regulation of plasma membrane bounded cell projection organization (GO:0120035)	788	60	30.35	+	1.98	1.58E-02
	regulation of cell development (GO:0060284)	1117	85	43.03	+	1.98	9.45E-05
	regulation of multicellular organismal development (GO:2000026)	2137	162	82.32	+	1.97	4.83E-12
	negative regulation of cellular component organization (GO:0051129)	752	57	28.97	+	1.97	3.65E-02
	cellular response to endogenous stimulus (GO:0071495)	1308	99	50.38	+	1.96	7.81E-06
	cellular chemical homeostasis (GO:0055082)	806	61	31.05	+	1.96	1.94E-02
	negative regulation of developmental process (GO:0051093)	1045	79	40.25	+	1.96	5.46E-04
	anatomical structure formation involved in morphogenesis (GO:0048646)	914	69	35.21	+	1.96	3.59E-03
	response to organonitrogen compound (GO:0010243)	1272	96	49.00	+	1.96	1.29E-05
	neurogenesis (GO:0022008)	1806	136	69.57	+	1.95	3.34E-09
	regulation of cell projection organization (GO:0031344)	797	60	30.70	+	1.95	2.71E-02
	cellular response to oxygen-containing compound (GO:1901701)	1236	93	47.61	+	1.95	3.03E-05
	embryo development (GO:0009790)	1185	89	45.65	+	1.95	9.39E-05
	positive regulation of cell differentiation (GO:0045597)	1115	83	42.95	+	1.93	3.67E-04
	negative regulation of cell communication (GO:0010648)	1306	97	50.31	+	1.93	3.04E-05
	negative regulation of signaling (GO:0023057)	1309	97	50.42	+	1.92	3.16E-05
	nervous system development (GO:0007399)	2445	181	94.18	+	1.92	5.47E-13
	regulation of cell differentiation (GO:0045595)	1894	140	72.96	+	1.92	4.40E-09
	negative regulation of signal transduction (GO:0009968)	1177	87	45.34	+	1.92	2.18E-04
	plasma membrane bounded cell projection organization (GO:0120036)	1056	78	40.68	+	1.92	1.57E-03
	negative regulation of cellular macromolecule biosynthetic process (GO:2000113)	1401	103	53.97	+	1.91	1.16E-05
	response to endogenous stimulus (GO:0009719)	1771	130	68.22	+	1.91	5.76E-08
	negative regulation of transcription, DNA-templated (GO:0045892)	1213	89	46.72	+	1.90	2.16E-04
	regulation of nervous system development (GO:0051960)	1077	79	41.49	+	1.90	1.38E-03
	cell projection organization (GO:0030030)	1091	80	42.03	+	1.90	1.10E-03
	negative regulation of multicellular organismal process (GO:0051241)	1310	96	50.46	+	1.90	5.35E-05
	regulation of cell population proliferation (GO:0042127)	1694	124	65.25	+	1.90	2.20E-07
	negative regulation of biosynthetic process (GO:0009890)	1559	113	60.05	+	1.88	3.57E-06
	response to organic cyclic compound (GO:0014070)	1313	95	50.58	+	1.88	1.28E-04
	regulation of protein modification process (GO:0031399)	1866	135	71.88	+	1.88	5.04E-08
	negative regulation of nucleic acid-templated transcription (GO:1903507)	1245	90	47.96	+	1.88	3.26E-04
	cell development (GO:0048468)	1718	124	66.18	+	1.87	6.66E-07
	negative regulation of RNA biosynthetic process (GO:1902679)	1247	90	48.03	+	1.87	3.40E-04
	negative regulation of gene expression (GO:0010629)	1652	119	63.64	+	1.87	1.79E-06
	regulation of transcription by RNA polymerase II (GO:0006357)	2027	146	78.08	+	1.87	8.81E-09
	response to nitrogen compound (GO:1901698)	1361	98	52.43	+	1.87	9.44E-05
	negative regulation of macromolecule biosynthetic process (GO:0010558)	1463	105	56.35	+	1.86	3.56E-05
	negative regulation of cellular biosynthetic process (GO:0031327)	1520	109	58.55	+	1.86	1.32E-05
	negative regulation of RNA metabolic process (GO:0051253)	1340	96	51.62	+	1.86	1.74E-04
	positive regulation of developmental process (GO:0051094)	1550	111	59.71	+	1.86	1.14E-05
	regulation of phosphate metabolic process (GO:0019220)	1791	128	68.99	+	1.86	4.48E-07
	response to oxygen-containing compound (GO:1901700)	1988	142	76.58	+	1.85	3.34E-08
	regulation of phosphorus metabolic process (GO:0051174)	1792	128	69.03	+	1.85	4.58E-07
	positive regulation of RNA metabolic process (GO:0051254)	1736	124	66.87	+	1.85	1.26E-06
	positive regulation of protein modification process (GO:0031401)	1250	89	48.15	+	1.85	7.95E-04
	positive regulation of macromolecule metabolic process (GO:0010604)	3330	237	128.27	+	1.85	7.90E-17
	positive regulation of transcription by RNA polymerase II (GO:0045944)	1275	90	49.11	+	1.83	1.03E-03
	regulation of protein localization (GO:0032880)	1108	78	42.68	+	1.83	7.41E-03
	positive regulation of protein phosphorylation (GO:0001934)	1023	72	39.41	+	1.83	2.19E-02
	positive regulation of metabolic process (GO:0009893)	3633	255	139.94	+	1.82	7.32E-18
	positive regulation of transcription, DNA-templated (GO:0045893)	1582	111	60.94	+	1.82	3.71E-05
	tissue development (GO:0009888)	1742	122	67.10	+	1.82	4.93E-06
	negative regulation of response to stimulus (GO:0048585)	1585	111	61.05	+	1.82	3.84E-05
	movement of cell or subcellular component (GO:0006928)	1357	95	52.27	+	1.82	5.17E-04
	regulation of multicellular organismal process (GO:0051239)	3231	226	124.46	+	1.82	7.12E-15
	regulation of developmental process (GO:0050793)	2689	188	103.58	+	1.82	2.30E-11
	regulation of protein phosphorylation (GO:0001932)	1460	102	56.24	+	1.81	1.88E-04
	positive regulation of nitrogen compound metabolic process (GO:0051173)	3166	221	121.95	+	1.81	3.17E-14
	positive regulation of gene expression (GO:0010628)	2049	143	78.93	+	1.81	1.48E-07
	cellular response to organic substance (GO:0071310)	2221	155	85.55	+	1.81	1.38E-08
	positive regulation of phosphorus metabolic process (GO:0010562)	1175	82	45.26	+	1.81	6.23E-03
	positive regulation of phosphate metabolic process (GO:0045937)	1175	82	45.26	+	1.81	6.23E-03
	anatomical structure morphogenesis (GO:0009653)	2199	153	84.71	+	1.81	2.55E-08
	positive regulation of protein metabolic process (GO:0051247)	1715	119	66.06	+	1.80	1.33E-05
	cellular protein localization (GO:0034613)	1433	99	55.20	+	1.79	4.94E-04
	cellular localization (GO:0051641)	2070	143	79.74	+	1.79	2.81E-07
	positive regulation of cellular protein metabolic process (GO:0032270)	1608	111	61.94	+	1.79	7.42E-05
	intracellular transport (GO:0046907)	1188	82	45.76	+	1.79	1.05E-02
	positive regulation of cellular metabolic process (GO:0031325)	3347	231	128.93	+	1.79	1.34E-14
	positive regulation of nucleobase-containing compound metabolic process (GO:0045935)	1899	131	73.15	+	1.79	3.01E-06
	regulation of intracellular signal transduction (GO:1902531)	1567	108	60.36	+	1.79	1.61E-04
	positive regulation of nucleic acid-templated transcription (GO:1903508)	1642	113	63.25	+	1.79	6.81E-05
	positive regulation of RNA biosynthetic process (GO:1902680)	1643	113	63.29	+	1.79	6.89E-05
	cellular macromolecule localization (GO:0070727)	1440	99	55.47	+	1.78	7.44E-04
	positive regulation of transport (GO:0051050)	1140	78	43.91	+	1.78	2.21E-02
	positive regulation of phosphorylation (GO:0042327)	1097	75	42.26	+	1.77	4.49E-02
	response to abiotic stimulus (GO:0009628)	1367	93	52.66	+	1.77	2.69E-03
	regulation of phosphorylation (GO:0042325)	1604	109	61.79	+	1.76	2.32E-04
	negative regulation of nucleobase-containing compound metabolic process (GO:0045934)	1451	98	55.89	+	1.75	1.81E-03
	positive regulation of biosynthetic process (GO:0009891)	2059	139	79.31	+	1.75	2.74E-06
	negative regulation of cellular metabolic process (GO:0031324)	2574	173	99.15	+	1.74	1.36E-08
	regulation of localization (GO:0032879)	2946	198	113.48	+	1.74	1.21E-10
	regulation of protein metabolic process (GO:0051246)	2814	189	108.40	+	1.74	6.51E-10
	regulation of response to stress (GO:0080134)	1359	91	52.35	+	1.74	7.62E-03
	protein localization (GO:0008104)	1882	126	72.49	+	1.74	3.99E-05
	chemical homeostasis (GO:0048878)	1180	79	45.45	+	1.74	4.52E-02
	positive regulation of macromolecule biosynthetic process (GO:0010557)	1912	128	73.65	+	1.74	2.48E-05
	regulation of cellular protein metabolic process (GO:0032268)	2633	176	101.42	+	1.74	1.05E-08
	negative regulation of cellular process (GO:0048523)	4688	313	180.58	+	1.73	2.07E-20
	response to organic substance (GO:0010033)	3208	214	123.57	+	1.73	1.79E-11
	negative regulation of metabolic process (GO:0009892)	2850	190	109.78	+	1.73	1.24E-09
	negative regulation of nitrogen compound metabolic process (GO:0051172)	2376	158	91.52	+	1.73	2.92E-07
	positive regulation of cellular component organization (GO:0051130)	1265	84	48.73	+	1.72	3.09E-02
	positive regulation of cellular biosynthetic process (GO:0031328)	2017	133	77.70	+	1.71	2.81E-05
	positive regulation of molecular function (GO:0044093)	1685	111	64.91	+	1.71	9.68E-04
	regulation of cellular component organization (GO:0051128)	2543	167	97.96	+	1.70	2.31E-07
	cellular protein modification process (GO:0006464)	2499	164	96.26	+	1.70	3.48E-07
	protein modification process (GO:0036211)	2499	164	96.26	+	1.70	3.48E-07
	negative regulation of macromolecule metabolic process (GO:0010605)	2583	168	99.50	+	1.69	3.24E-07
	negative regulation of biological process (GO:0048519)	5202	338	200.38	+	1.69	7.64E-21
	regulation of primary metabolic process (GO:0080090)	5512	356	212.32	+	1.68	3.44E-22
	regulation of cell communication (GO:0010646)	3230	208	124.42	+	1.67	1.54E-09
	regulation of cellular metabolic process (GO:0031323)	5708	367	219.87	+	1.67	5.94E-23
	nitrogen compound transport (GO:0071705)	1462	94	56.32	+	1.67	2.50E-02
	cellular response to chemical stimulus (GO:0070887)	2769	178	106.66	+	1.67	1.96E-07
	regulation of transport (GO:0051049)	2029	130	78.16	+	1.66	2.58E-04
	regulation of signaling (GO:0023051)	3247	208	125.07	+	1.66	2.53E-09
	regulation of macromolecule metabolic process (GO:0060255)	5608	359	216.02	+	1.66	9.78E-22
	regulation of apoptotic process (GO:0042981)	1519	97	58.51	+	1.66	2.63E-02
	regulation of nitrogen compound metabolic process (GO:0051171)	5357	342	206.35	+	1.66	7.82E-20
	regulation of gene expression (GO:0010468)	3897	248	150.11	+	1.65	5.98E-12
	regulation of metabolic process (GO:0019222)	6098	388	234.90	+	1.65	3.34E-24
	macromolecule localization (GO:0033036)	2186	139	84.20	+	1.65	1.00E-04
	homeostatic process (GO:0042592)	1684	107	64.87	+	1.65	7.87E-03
	regulation of programmed cell death (GO:0043067)	1543	98	59.44	+	1.65	2.30E-02
	system development (GO:0048731)	4495	285	173.15	+	1.65	1.85E-14
	positive regulation of multicellular organismal process (GO:0051240)	1957	124	75.38	+	1.64	9.05E-04
	regulation of RNA metabolic process (GO:0051252)	3299	209	127.08	+	1.64	5.36E-09
	cellular response to stress (GO:0033554)	1553	98	59.82	+	1.64	3.34E-02
	regulation of transcription, DNA-templated (GO:0006355)	2991	188	115.21	+	1.63	2.97E-07
	cellular developmental process (GO:0048869)	3630	227	139.83	+	1.62	1.20E-09
	macromolecule modification (GO:0043412)	2678	167	103.16	+	1.62	1.00E-05
	positive regulation of cellular process (GO:0048522)	5427	338	209.05	+	1.62	1.11E-17
	regulation of cellular macromolecule biosynthetic process (GO:2000112)	3423	213	131.85	+	1.62	1.65E-08
	regulation of biosynthetic process (GO:0009889)	3778	235	145.53	+	1.61	6.84E-10
	regulation of nucleic acid-templated transcription (GO:1903506)	3040	189	117.10	+	1.61	5.71E-07
	cell differentiation (GO:0030154)	3539	220	136.32	+	1.61	5.95E-09
	animal organ development (GO:0048513)	3413	212	131.47	+	1.61	2.21E-08
	regulation of RNA biosynthetic process (GO:2001141)	3045	189	117.29	+	1.61	6.01E-07
	regulation of nucleobase-containing compound metabolic process (GO:0019219)	3536	219	136.21	+	1.61	1.12E-08
	positive regulation of biological process (GO:0048518)	6063	375	233.55	+	1.61	2.11E-20
	multicellular organism development (GO:0007275)	4934	305	190.06	+	1.60	1.73E-14
	regulation of macromolecule biosynthetic process (GO:0010556)	3546	218	136.59	+	1.60	2.42E-08
	regulation of signal transduction (GO:0009966)	2786	171	107.32	+	1.59	1.90E-05
	anatomical structure development (GO:0048856)	5308	324	204.46	+	1.58	3.10E-15
	regulation of molecular function (GO:0065009)	2895	175	111.52	+	1.57	3.42E-05
	regulation of cellular biosynthetic process (GO:0031326)	3706	224	142.76	+	1.57	5.65E-08
	cellular protein metabolic process (GO:0044267)	3172	190	122.19	+	1.56	8.69E-06
	developmental process (GO:0032502)	5731	343	220.76	+	1.55	2.55E-15
	localization (GO:0051179)	4826	286	185.90	+	1.54	8.11E-11
	regulation of catalytic activity (GO:0050790)	2197	130	84.63	+	1.54	1.66E-02
	regulation of response to stimulus (GO:0048583)	3818	222	147.07	+	1.51	2.98E-06
	regulation of biological quality (GO:0065008)	4008	233	154.39	+	1.51	8.00E-07
	cellular component organization (GO:0016043)	5057	286	194.80	+	1.47	2.35E-08
	organelle organization (GO:0006996)	3072	172	118.33	+	1.45	7.13E-03
	cellular macromolecule metabolic process (GO:0044260)	4263	237	164.21	+	1.44	2.73E-05
	cellular component organization or biogenesis (GO:0071840)	5265	289	202.81	+	1.42	5.78E-07
	protein metabolic process (GO:0019538)	3793	208	146.11	+	1.42	1.21E-03
	transport (GO:0006810)	3529	190	135.94	+	1.40	1.77E-02
	establishment of localization (GO:0051234)	3673	195	141.48	+	1.38	3.19E-02
	organonitrogen compound metabolic process (GO:1901564)	4671	240	179.93	+	1.33	1.51E-02
	macromolecule metabolic process (GO:0043170)	5398	276	207.93	+	1.33	2.12E-03
	primary metabolic process (GO:0044238)	6598	331	254.16	+	1.30	3.15E-04
	nitrogen compound metabolic process (GO:0006807)	6085	305	234.39	+	1.30	2.07E-03
	cellular metabolic process (GO:0044237)	6672	334	257.01	+	1.30	2.84E-04
	regulation of biological process (GO:0050789)	11621	575	447.64	+	1.28	1.24E-14
	regulation of cellular process (GO:0050794)	11008	544	424.03	+	1.28	2.23E-12
	organic substance metabolic process (GO:0071704)	7012	341	270.10	+	1.26	4.09E-03
	metabolic process (GO:0008152)	7536	364	290.29	+	1.25	2.41E-03
	biological regulation (GO:0065007)	12291	593	473.45	+	1.25	5.96E-13
	multicellular organismal process (GO:0032501)	7402	351	285.13	+	1.23	3.12E-02
	cellular process (GO:0009987)	14159	640	545.41	+	1.17	3.51E-08
	biological_process (GO:0008150)	17481	766	673.37	+	1.14	2.23E-14
	Unclassified (UNCLASSIFIED)	4196	69	161.63	-	.43	0.00E00
	G protein-coupled receptor signaling pathway (GO:0007186)	2084	32	80.28	-	.40	4.71E-06
	sensory perception (GO:0007600)	1710	25	65.87	-	.38	8.49E-05
	detection of stimulus (GO:0051606)	1410	12	54.31	-	.22	6.17E-08
	detection of stimulus involved in sensory perception (GO:0050906)	1314	9	50.62	-	.18	1.01E-08
	detection of chemical stimulus (GO:0009593)	1271	6	48.96	-	.12	1.67E-10
	sensory perception of chemical stimulus (GO:0007606)	1315	6	50.65	-	.12	3.69E-11
	sensory perception of smell (GO:0007608)	1232	4	47.46	-	.08	7.60E-12
	detection of chemical stimulus involved in sensory perception of smell (GO:0050911)	1182	3	45.53	-	.07	3.54E-12
	detection of chemical stimulus involved in sensory perception (GO:0050907)	1238	3	47.69	-	.06	4.99E-13
